# Supplementary material for: Retroviral Insertion Polymorphism (RIP) of Porcine Endogenous Retroviruses (PERVs) in Pig Genomes
Source: Animals (Basel). 2024 Feb 15;14(4):621. doi: 10.3390/ani14040621 (PMC10886097; doi:10.3390/ani14040621)
Supplement: Supplementary file 1 [file animals-14-00621-s001.zip]

Archive with 11 entries (11 files):
- Supplementary Figure S1. Design principles of Fl-ERV polymorphic primers and TA clone primers.jpg
- Supplementary Figure S2. Proportion of ERV in the total number of retrotransposons in 19 pig breeds.jpg
- Supplementary Figure S3. Polymorphism identification of Fl-ERV in 12 pig breeds.jpg
- Supplementary Figure S4. Polymorphic heat maps of Fl-ERV in 12 varieties.jpg
- Supplementary Figure S5. Identification of 5 Fl-ERVs in 12 pig breeds.jpg
- Supplementary Figure S6. Polymorphism identification of ERV-D14 locus in 480 large white pigs.jpg
- Supplementary Figure S7. Analysis results of association between ERV-D14 and histone data.jpg
- Supplementary Figure S8. Amplification of ERV-D14 in the intercalated Sushan pig genome.jpg
- Supplementary Figure S9. TA clone results of ERV-D14 and compare with reference breed of Duroc.jpg
- Supplementary Table S1. Details concerning the genomes of the 20 pig breeds investigated in this study.xlsx
- Supplementary Table S2. Fl-ERV prediction of 19 pig breeds.xlsx
