# Supplementary material for: Retroviral Insertion Polymorphism (RIP) of Porcine Endogenous Retroviruses (PERVs) in Pig Genomes
Source: Animals (Basel). 2024 Feb 15;14(4):621. doi: 10.3390/ani14040621 (PMC10886097; doi:10.3390/ani14040621)
Supplement: Supplementary file 1 [file animals-14-00621-s001.zip › Supplementary Table S1. Details concerning the genomes of the 20 pig breeds investigated in this study.xlsx]

## Sheet: Table S1
Table S1: Details concerning the genomes of the 20 pig breeds investigated in this study.
Breed	GenBank	BioProject	Genome coverage	Date	Submitter
Jinhua	GCA_001700295.1	PRJNA309108	109.05x	2016-08-05	Novogene
Berkshire	GCA_001700575.1	PRJNA309108	113.47x	2016-08-05	Novogene
LargeWhite	GCA_001700135.1	PRJNA309108	95.48x	2016-08-05	Novogene
Landrace	GCA_001700215.1	PRJNA309108	91.23x	2016-08-05	Novogene
Pietrain	GCA_001700255.1	PRJNA309108	96.22x	2016-08-05	Novogene
Rongchang	GCA_001700155.1	PRJNA309108	93.54x	2016-08-05	Novogene
Bamei	GCA_001700235.1	PRJNA309108	88.72x	2016-08-05	Novogene
Meishan	GCA_001700195.1	PRJNA309108	111.13x	2016-08-05	Novogene
Tibetan	GCA_000472085.2	PRJNA186497	131.0x	2016-08-08	Novogene
Wuzhishan	GCA_000325925.2	PRJNA144099	120x	2015-03-18	BGI-shenzhen
EGMP	GCA_000331475.1	PRJNA176189	79.0x	2013-01-10	GlaxoSmithKline
Cross-bred	GCA_002844635.1	PRJNA392765	65.0x	2017-12-20	USDA ARS
Bama miniature	GCA_007644095.1	PRJNA478804	361x	2019-08-01	Novogene
Ningxiang	GCA_020567905.1	PRJNA531381	42.67x	2021-10-26	Hunan Agricultural university
Meishan-BJ	GCA_017957985.1	PRJNA613163	571.0x	2021-04-15	Chinese Academy of Agricultural Sciences
NS	GCA_006511355.2	PRJNA418771	20.6x	2021-04-09	University of Messina
Kenya	GCA_019290145.1	PRJNA691462	60.0x	2021-07-20	China Agricultural University
Duroc_Ninghe	GCA_015776825.1	PRJNA645268	111.0x	2020-12-08	China Agricultural University
