# Supplementary material for: Retroviral Insertion Polymorphism (RIP) of Porcine Endogenous Retroviruses (PERVs) in Pig Genomes
Source: Animals (Basel). 2024 Feb 15;14(4):621. doi: 10.3390/ani14040621 (PMC10886097; doi:10.3390/ani14040621)
Supplement: Supplementary file 1 [file animals-14-00621-s001.zip › Supplementary Table S2. Fl-ERV prediction of 19 pig breeds.xlsx]

## Sheet: statistics
Supplementary Table 2. Fl-ERV prediction of 19 pig breeds
name	Insertion/Deletion	strand	chr	ERV_start	ERV_end	gag_aa length	pol_aa length	env_aa length
D1	NS_4_D; NX_1_D;KY_4_D;NH_1_D; CB_3_D	+	chr13	142030847	142039759	311	802	245
D2	NS_3_D;CB_2_D	+	chr8	51570546	51579460	471	690	220
D3		+	chr5	92185134	92194051	417	881	220
D4	NS_1_D	+	chr1	262166347	262175261	523	742	108
D5	NS_2_D	+	chr1	132020281	132028360	271	767	141
D6		+	chr17	33062883	33071800	479	772	205
D7		+	chrX	73752987	73761904	267	592	220
D8	CB_1_D	+	chr13	146750568	146759664	362	1094	121
D9	BM_3_D; MSBJ_7_D; NS_10_D; NX_6_D; CB_4_D	+	chr17	3793914	3802815	430	1088	468
D10		+	chrUn_NW_018085136v1	563793	572725	275	911	394
D11	NS_9_D	+	chrY	21867228	21876081	441	957	417
D12	NS_8_D	+	chr3	51108602	51117361	492	901	121
D13		+	chrUn_NW_018085086v1	42197	50915	284	571	156
D14		+	chrUn_NW_018085331v1	13836	22597	492	979	192
D15	KY_3_D; NH_2_D	+	chr14	119667621	119676299	457	706	135
D16	NS_6_D	+	chr4	45599495	45608253	465	901	121
D17	NS_7_D	+	chr8	15319428	15328187	492	559	122
D18		+	chr16	59571885	59580646	492	876	192
D19	MSBJ_2_D;NS_11_D; CB_8_D	+	chr11	38201361	38210116	406	979	192
D20	NS_12_D	+	chr15	110958946	110967783	417	1057	314
D21	NS_5_D;CB_7_D	+	chr9	138895584	138904340	492	979	192
D23	MSBJ_6_D;RC_2_D;KY_2_D; CB_6_D	+	chr7	21236823	21244313	287	506	313
D24		+	chrY	25245606	25253905	417	1032	206
BM_1_D	deletion	C	chr7	62416555	62422058	492	979	192
BM_2_D	deletion	+	chrx	66738746	66744246	492	743	156
MSBJ_1_D	deletion	+	chr7	126674088	126679601	417	1032	141
MSBJ_8_D	deletion	C	chr9	62631695	62637198	492	979	192
MSBJ_3_D	deletion	C	chr1	250447148	250452649	492	889	121
MSBJ_4_D	deletion	+	chrx	74329997	74335500	492	678	144
MSBJ_5_D	deletion	C	chr14	114606606	114612042	523	689	190
NS_13_D	deletion	+	CP071571.1	25214488	25224001	417	1032	138
RC_1_D	deletion	C	LUXR01088996.1	1997965	2007394	515	960	631
NX_2_D	deletion	+	chr2	151052074	151053575	492	979	192
NX_3_D	deletion	+	chrx	73308792	73310294	492	678	144
NX_4_D	deletion	+	chr15	106013270	106014773	492	886	180
NX_5_D	deletion	C	chr9	24240887	24242393	497	1004	198
NX_7_D	deletion	C	chr6	127671341	127672853	492	887	114
CB_5_D	deletion	+	CM009103.1	45295123	45304632	333	679	138
CB_9_D	deletion	+	NPJO01003478.1	5001	11208	355	924	187
Note: BM: Bama pig; ros: wild boar; CB: Cross-breed; NX: Ningxiang pig; NS: Sicilian pig; MSBJ: Meishan Pig; RC: Rongchang Pig; D: Duroc pig; KY: Kenyan pig.

## Sheet: Duroc
Supplementary Table 2. Fl-ERV prediction of 19 pig breeds——Duroc.
Primer name	chromosome	ERV_start	ERV_end	5_LTR_length	3_LTR_length	aa_length	gag_aa_length		pol_aa_length		env_aa_length		In_length	annothion_erv_full_length	annotation
D1	chr13	142030847	142039759	700	699	1434	311	0.367886	802	0.180797	245	-0.276042	7412	8912	SscERV6A-I
	chr7	105710884	105719194	701	700	2072	523	-0.0630081	607	0.37998	83	0.567708	6808	8310	SscERV6A-I
D2	chr8	51570546	51579460	700	700	1597	471	0.0426829	690	0.295199	220	-0.145833	7414	8914	SscERV6A-I
D3	chr5	92185134	92194051	701	701	1778	417	0.152439	881	0.100102	220	-0.145833	7415	8917	SscERV6A-I
D4	chr1	262166347	262175261	702	701	1427	523	-0.0630081	742	0.242084	108	0.4375	7410	8914	SscERV6A-I
D5	chr1	132020281	132028360	702	701	1327	271	0.449187	767	0.216547	141	0.265625	6575	8079	SscERV6A-I
	chr12	28221374	28230286	702	701	1314	146	0.703252	968	0.011236	215	-0.119792	7408	8912	SscERV6A-I
D6	chr17	33062883	33071800	702	701	1772	479	0.0264228	772	0.21144	205	-0.0677083	7413	8917	SscERV6A-I
D7	chrX	73752987	73761904	700	700	1074	267	0.457317	592	0.395301	220	-0.145833	7417	8917	SscERV6A-I
D8	chr13	146750568	146759664	768	804	1698	362	0.264228	1094	-0.117467	121	0.369792	7460	9096	SscERV6A-I
D9	chr17	3793914	3802815	745	648	2230	430	0.126016	1088	-0.111338	468	-1.4375	7311	8901	SscERV6A-I
	chr15	66864154	66873045	701	701	1337	347	0.294715	918	0.0623085	54	0.71875	7389	8891	SscERV6A-I
D10	chrUn_NW_018085136v1	563793	572725	723	722	1905	275	0.441057	911	0.0694586	394	-1.05208	7386	8932	SscERV6A-I
D11	chrY	21867228	21876081	707	752	2004	441	0.103659	957	0.0224719	417	-1.17188	7339	8853	SscERV6A-I
D12	chr3	51108602	51117361	628	628	1600	492	0	901	0.0796731	121	0.369792	7403	8759	SscERV6B-I
D13	chrUn_NW_018085086v1	42197	50915	589	627	1138	284	0.422764	571	0.416752	156	0.1875	7440	8718	SscERV6B-I
	chr3	17778858	17788086	591	601	1498	483	0.0182927	865	0.116445	80	0.583333	7946	9228	SscERV6B-I
D14	chrUn_NW_018085331v1	13836	22597	629	628	1758	492	0	979	0	192	0	7403	8761	SscERV6B-I
D15	chr14	119667621	119676299	590	589	1365	457	0.0711382	706	0.278856	135	0.296875	7398	8678	SscERV6B-I
D16	chr4		45608253	628	628	1638	465	0.054878	901	0.0796731	121	0.369792	7402	8758	SscERV6B-I
D17	chr8	15319428	15328187	629	628	1267	492	0	559	0.429009	122	0.364583	7401	8759	SscERV6B-I
D18	chr16	59571885	59580646	629	628	1655	492	0	876	0.105209	192	0	7403	8761	SscERV6B-I
D19	chr11	38201361	38210116	629	628	1640	406	0.174797	979	0	192	0	7397	8755	SscERV6B-I
D20	chr15	110958946	110967783	667	667	1817	417	0.152439	1057	-0.0796731	314	-0.635417	7403	8837	SscERV6B-I
D21	chr9	138895584	138904340	629	628	1776	492	0	979	0	192	0	7398	8756	SscERV6B-I
	chrUn_NW_018085255v1	1949	10743	628	667	992	173	0.648374	560	0.427988	128	0.333333	7438	8794	SscERV6B-I
	chrY	20196968	20205758	589	593	1185	242	0.50813	648	0.3381	144	0.25	7512	8790	SscERV6B-I
D23	chr7	21236823	21244313	662	662	1146	287	0.416667	506	0.483146	313	-0.630208	6166	7490	SscERV6B-I
D24	chrY	25245506	25254401	700	700	1760	417	0.152439	1032	-0.0541369	206	-0.0729167	7495	8895	SscERV6A-I

## Sheet: Bama
Supplementary Table 2. Fl-ERV prediction of 19 pig breeds——Bama.
Primer name		chromosome	start	end	aa_length	gag_aa_length		pol_aa_length		env_aa_length		strand	annotation
		SIDA01000105.1	25918	38131	1032	203	0.587398	583	0.404494	166	0.135417	+	SscERV6A-I
BM_1_D	&&&	chr7	62411555	62427058	1758	492	0	979	0	192	0	-	SscERV6B-I
BM_2_D		chrx	66733746	66749246	1547	492	0	743	0.241062	156	0.1875	+	SscERV6B-I
BM_3_D	D_9	chr17	3929552	3945055	1729	492	0	979	0	192	0	-	SscERV6B-I
		chr5	64140636	64156050	311	无	#VALUE!	120	0.877426	28	0.854167	-	SscERV6B-I
		SIDA01000092.1	56976	72366	2371	492	0	979	0	235	-0.223958	-	SscERV6B-I
		chr3	3940479	3955583	1355	338	0.313008	633	0.353422	71	0.630208	-	SscERV6A-I
		SIDA01000652.1	1093	15545	977	457	0.0711382	63	0.935649	192	0	+	SscERV6A-I
		chr17	42009941	42024787	1053	无	#VALUE!	391	0.600613	284	-0.479167	-	SscERV6B-I
		SIDA01000652.1	1	8463	1557	457	0.0711382	664	0.321757	192	0	+	SscERV6A-I
		chr12	37163411	37175569	1406	无	#VALUE!	972	0.00715015	128	0.333333	+	SscERV6B-I
		chrx	68304840	68319831	612	97	0.802846	466	0.524004	无	#VALUE!	-	SscERV1-I
		chr10	73494645	73507081	855	无	#VALUE!	597	0.390194	174	0.09375	+	SscERV6B-I

## Sheet: Bamei
Supplementary Table 2. Fl-ERV prediction of 19 pig breeds——Bamei.
chromosome	start	end	annoation	strand	aa__length	gag_aa_length		pol_aa_length		env_aa_length
LUXV01020898.1	215531	235017	SscERV6A-I	-	2405	487		1069		462

## Sheet: Berkshire
Supplementary Table 2. Fl-ERV prediction of 19 pig breeds——Berkshire.
chromosome	start	end	annoation	strand	aa_length	gag_aa_length		pol_aa_length		env_aa_length
LUXW01089741.1	1	10486	SscERV6A-I	-	1054
LUXW01069599.1	51824	64217	SscERV6B-I	+	973
LUXW01074277.1	1	17221	SscERV6A-I	-	1620	344		1005		192

## Sheet: cross-bred
Supplementary Table 2. Fl-ERV prediction of 19 pig breeds——cross-bred.
Primer name		chromosome	start	end	annoation		strand	aa_length		前LTR_length	后LTR_length	aa_length	gag_aa_length		pol_aa_length		env_aa_length
CB_1_D	D_8	CM009098.1	61047998	61067511	SscERV6A-I	LTR/ERVI	+	1907							981		121
CB_2_D	D_2	CM009093.1	87575437	87594946	SscERV6A-I	LTR/ERVI	-	2295
CB_3_D	D_1	CM009098.1	65755651	65775160	SscERV6A-I	LTR/ERVI	+	2334
CB_4_D	D_9	CM009102.1	3636090	3655599	SscERV6A-I	LTR/ERVI	-	2191
CB_5_D		CM009103.1	45290123	45309632	SscERV6A-I	LTR/ERVI	+	1279					333	0.323171	679	0.306435	138	0.28125
		CM009088.1	9632731	9652236	SscERV6A-I	LTR/ERVI	-	1120					308		396	0.595506	141
		NPJO01001679.1	6928	26433	SscERV6A-I	LTR/ERVI	-	1539
CB_6_D	D_23	NPJO01000105.1	76765	96264	SscERV6B-I	LTR/ERVI	-	1301
		NPJO01000789.1	1347	20845	SscERV6A-I	LTR/ERVI	-	978
		CM009092.1	121781639	121801136	SscERV6A-I	LTR/ERVI	+	727
		NPJO01003367.1	1	13569	SscERV6A-I	LTR/ERVI	+	562
CB_7_D	D_21	CM009094.1	597385	616880	SscERV6B-I	LTR/ERVI	+	1629
		CM009103.1	28017381	28036875	SscERV6A-I	LTR/ERVI	+	927
		NPJO01003922.1	1	13636	SscERV6A-I	LTR/ERVI	+	917
		NPJO01004487.1	1	14575	SscERV6A-I	LTR/ERVI	+	1264					376		520	0.468846	201
		NPJO01003871.1	1	13557	SscERV6A-I	LTR/ERVI	-	1047									无
		NPJO01002698.1	1	19108	SscERV6A-I	LTR/ERVI	-	1694
CB_8_D	D_19	CM009096.1	41741288	41760771	SscERV6B-I	LTR/ERVI	-	1985
		NPJO01001217.1	1	16495	SscERV6A-I	LTR/ERVI	+	1815					无
		NPJO01006756.1	1	16555	SscERV6A-I	LTR/ERVI	-	467
		NPJO01000565.1	1	14637	SscERV6A-I	LTR/ERVI	-	978
		NPJO01001648.1	2353	21829	SscERV6B-I	LTR/ERVI	+	1089							468	0.521961
		NPJO01003536.1	1	16793	SscERV6B-I	LTR/ERVI	-	1096									无
		NPJO01004113.1	1107	20583	SscERV6A-I	LTR/ERVI	-	645
		NPJO01001388.1	1	13815	SscERV6A-I	LTR/ERVI	+	839
		NPJO01012958.1	1	8867	SscERV6A-I	LTR/ERVI	+	799
		NPJO01005560.1	1	15330	SscERV6A-I	LTR/ERVI	+	708
		NPJO01000288.1	70810	90282	SscERV6A-I	LTR/ERVI	-	1072									无
		CM009097.1	50620897	50640367	SscERV6A-I	LTR/ERVI	-	1311
		NPJO01001982.1	5121	24587	SscERV6A-I	LTR/ERVI	+	1183					333		534	0.454545	136
		NPJO01002500.1	11271	25191	SscERV6B-I	LTR/ERVI	+	599
		CM009096.1	26706900	26726365	SscERV6B-I	LTR/ERVI	+	754
		NPJO01005447.1	1	17270	SscERV6B-I	LTR/ERVI	-	922
		NPJO01010568.1	1	11846	SscERV6B-I	LTR/ERVI	-	1011					无		707
		NPJO01005532.1	4915	18404	SscERV6B-I	LTR/ERVI	-	429
		CM009104.1	74292694	74312146	SscERV6A-I	LTR/ERVI	-	1480
		NPJO01003986.1	7492	21240	SscERV6A-I	LTR/ERVI	+	369
		NPJO01007515.1	1	15515	SscERV6A-I	LTR/ERVI	+	576
		NPJO01005367.1	1	13440	SscERV6A-I	LTR/ERVI	+	602
		NPJO01003743.1	1	13345	SscERV6B-I	LTR/ERVI	+	519
		NPJO01010391.1	1	12065	SscERV6B-I	LTR/ERVI	-	463
		NPJO01010963.1	1	11405	SscERV6B-I	LTR/ERVI	-	1130					285		144	0.852911
		CM009102.1	42158069	42176903	SscERV6B-I	LTR/ERVI	-	1096					214		416	0.575077	284
		NPJO01006391.1	4393	17088	SscERV6B-I	LTR/ERVI	-	645
		NPJO01013781.1	1	7267	SscERV6A-I	LTR/ERVI	-	1053
		NPJO01013936.1	1	6683	SscERV6A-I	LTR/ERVI	+	477
		CM009087.1	71133129	71151370	SscERV6A-I	LTR/ERVI	-	1015
CB_9_D		NPJO01003478.1	1	16208	SscERV6A-I	LTR/ERVI	+	1451					355		924		187
		CM009090.1	62214140	62232074	SscERV6A-I	LTR/ERVI	+	621
		NPJO01006614.1	4868	16764	SscERV6B-I	LTR/ERVI	-	619
		NPJO01013183.1	1	8517	SscERV6A-I	LTR/ERVI	-	797
		NPJO01002035.1	15010	27059	SscERV6A-I	LTR/ERVI	+	435
		NPJO01002500.1	1	11757	SscERV6B-I	LTR/ERVI	-	930
		CM009100.1	77238220	77255890	SscERV6A-I	LTR/ERVI	+	440
		NPJO01003499.1	10636	22180	SscERV6A-I	LTR/ERVI	+	379
		NPJO01007726.1	1	11528	SscERV6B-I	LTR/ERVI	+	556
		CM009089.1	45808223	45825649	SscERV6B-I	LTR/ERVI	-	720
CB_11_D		CM009088.1	16696077	16713492	SscERV6B-I	LTR/ERVI	+	1693					494		821		80	0.583333
		NPJO01003093.1	1	11400	SscERV6A-I	LTR/ERVI	-	842
		CM009095.1	12110997	12128233	SscERV6A-I	LTR/ERVI	-	389
CB_12_D		NPJO01000088.1	7131	24163	SscERV6B-I	LTR/ERVI	-	1243					125	0.745935	538	0.45046	124
		NPJO01001996.1	1	15266	SscERV6B-I	LTR/ERVI	-	1011
		NPJO01011311.1	1	10881	SscERV6B-I	LTR/ERVI	+	347
		NPJO01001146.1	5285	21575	SscERV6A-I	LTR/ERVI	-	814
		NPJO01008465.1	1	10121	SscERV6B-I	LTR/ERVI	+	392
		CM009086.1	151376677	151392635	SscERV6A-I	LTR/ERVI	-	982
		NPJO01000103.1	208927	218852	SscERV6A-I	LTR/ERVI	-	397
		NPJO01006956.1	1	9869	SscERV6A-I	LTR/ERVI	+	134

## Sheet: EGMP
Supplementary Table 2. Fl-ERV prediction of 19 pig breeds——EGMP.
chromosome	start	end	annoation	strand	nt_length	LTR_length	LTR_length	aa_length	gag_aa_length		pol_aa_length		env_aa_length
AOCR01098665.1	81756	93029	SscERV6A-I	C	7274			1383	315		889		219
AOCR01107158.1	1	9179	SscERV6B-I	C	7178			1365	345	0.29878	976		174	0.09375
AOCR01135586.1	31115	41886	SscERV6B-LTR	+	6772			2257	no		no
AOCR01079940.1	46214	56578	SscERV6A-I	+	6365			1066
AOCR01031838.1	1991	11340	SscERV6A-I	C	5350			980
AOCR01017097.1	2049	10859	SscERV6A-I	+	4811			970
AOCR01214680.1	11690	19890	SscERV6A-I	+	4201			885
AOCR01116418.1	29447	37584	SscERV6A-I	C	4138			1175
AOCR01000130.1	1	5838	SscERV6A-I	+	3838			1033

## Sheet: Jinhua
Supplementary Table 2. Fl-ERV prediction of 19 pig breeds——Jinhua.
chromosome	start	end	annoation	strand	aa_length			env
LUXY01101100.1	3042984	3050514	SscERV6B-I	+	796
LUXY01101100.1	3038287	3046975	SscERV6B-I	+	1176			no
LUXY01013808.1	1	9805	SscERV6B-I	C	1101

## Sheet: Kenya
Supplementary Table 2. Fl-ERV prediction of 19 pig breeds——Kenya.
Primer name		chromosome	start	end	annoation	strand	nt_length	aa_length	gag_aa_length		pol_aa_length		env_aa_length
		JAFEHA010000061.1	9737590	9755084	SscERV6B-I	+	5495	1711	490	0.00406504	843	0.138917	80	0.583333
		JAFEHA010000010.1	65200744	65218988	SscERV6A-I	+	6245	1067		1		1		1
KY_1_D		JAFEHA010000032.1	25637788	25656677	SscERV6B-I	C	6890	1310	284	0.422764	676	0.309499	170	0.114583
KY_2_D	D_23	JAFEHA010000222.1	545718	565213	SscERV6B-I	C	7496	1301	287	0.416667	607	0.37998	284	-0.479167
KY_3_D	D_15	JAFEHA010000044.1	8352033	8371532	SscERV6B-I	+	7500	1557	426	0.134146	886	0.0949949	135	0.296875
KY_4_D	D_1	JAFEHA010000002.1	61232835	61252346	SscERV6A-I	C	7512	2488	507	-0.0304878	1173	-0.198161	566	-1.94792

## Sheet: Landrace
​It may be that the assembly level of the genome in this breed is not very good and we do not find good results in this breed.

[truncated: 10 more sheets: largeWhite, MSBJ, MS_old, ninghe, Ningxiang, NS, Pitrain, Rongchang, Tibeten, wuzhishan]
